# Supplementary material for: Structural and mechanistic insights into a lysosomal membrane enzyme HGSNAT involved in Sanfilippo syndrome
Source: Nat Commun. 2024 Jun 25;15:5388. doi: 10.1038/s41467-024-49614-1 (PMC11199644; doi:10.1038/s41467-024-49614-1)
Supplement: Supplementary file 4 — Source Data [file 41467_2024_49614_MOESM4_ESM.xlsx]

## Sheet: 2k & Supplementary 5a
	Non-transfected	WT	H297A	H297D	N286A	N286Q	N286D	D307A	D307N	D307E	H297D & D307N
first batch	35048	912532	32670	36492	35638	39433	342220	33458	34913	53791	35002
	35292	912600	33201	36862	35732	39551	340181	34202	34435	53748	36444
	35170	912915	33641	37140	36538	39465	340340	34097	34454	53688	34893
second batch	34947	982087	32929	38590	35621	38852	331681	34187	33947	56758	34440
	35026	983641	32609	38433	35492	39827	331192	33889	34161	56989	34707
	35106	995879	32992	38957	36340	39878	334744	33909	34640	57560	35085

## Sheet: Supplementary  5b
	ddH22O	Non-transfected	WT	H297A	H297D	N286A	N286Q	N286D	D307A	D307N	D307E	H297D & D307N
first batch	423	433	7051	5524	4492	3033	4400	9507	2453	2429	2994	3838
	415	426	7314	5789	4751	3159	4726	10276	2644	2476	3193	4197
	403	418	7205	5550	4665	2993	4558	9835	2505	2531	3138	4130
second batch	421	435	7208	5707	5006	3079	4720	9870	2597	2608	3092	4295
	417	430	7779	6042	5134	3289	4895	10200	2761	2828	3259	4536
	432	449	7595	5807	5035	3167	4521	9512	2546	2688	3013	4506

## Sheet: Supplementary  2b
	Non-transfected					Transfected
No substrate	No Ac-CoA	with everything	Background subtracted		No substrate	No Ac-CoA	with everything	Background subtracted
15997	36219	85608	48997.7		16722	42579	4889562	4.84688e+06
16278	36933	86148	49537.7		17310	42687	4852212	4.80953e+06
16203	36679	85869	49258.7		17296	42778	4866283	4.8236e+06
